# Supplementary material for: The Radiation-Transmission-Reception (RTR) model of propagation: Implications for the effectiveness of network interventions
Source: PLoS One. 2018 Dec 5;13(12):e0207865. doi: 10.1371/journal.pone.0207865 (PMC6281238; doi:10.1371/journal.pone.0207865)
Supplement: S7 File — (ZIP) [file pone.0207865.s007.zip]

Archive with 132 entries (129 files):
- Networks/
- Networks/AS_733.Rdata
- Networks/facebook.Rdata
- Networks/Synthetic_scale-free.Rdata
- Output-plots/
- Output-plots/Net1Int1Seed1.pdf
- Output-plots/Net1Int1Seed2.pdf
- Output-plots/Net1Int2Seed1.pdf
- Output-plots/Net1Int2Seed2.pdf
- Output-plots/Net1Int3Seed1.pdf
- Output-plots/Net1Int3Seed2.pdf
- Output-plots/Net1Int4Seed1.pdf
- Output-plots/Net1Int4Seed2.pdf
- Output-plots/Net2Int1Seed1.pdf
- Output-plots/Net2Int1Seed2.pdf
- Output-plots/Net2Int2Seed1.pdf
- Output-plots/Net2Int2Seed2.pdf
- Output-plots/Net2Int3Seed1.pdf
- Output-plots/Net2Int3Seed2.pdf
- Output-plots/Net2Int4Seed1.pdf
- Output-plots/Net2Int4Seed2.pdf
- Output-plots/Net3Int1Seed1.pdf
- Output-plots/Net3Int1Seed2.pdf
- Output-plots/Net3Int2Seed1.pdf
- Output-plots/Net3Int2Seed2.pdf
- Output-plots/Net3Int3Seed1.pdf
- Output-plots/Net3Int3Seed2.pdf
- Output-plots/Net3Int4Seed1.pdf
- Output-plots/Net3Int4Seed2.pdf
- Results/
- Results/Scenario1_noIntervention_betweennessseed_Network1.Rdata
- Results/Scenario1_noIntervention_betweennessseed_Network2.Rdata
- Results/Scenario1_noIntervention_betweennessseed_Network3.Rdata
- Results/Scenario1_noIntervention_randomseed_Network1.Rdata
- Results/Scenario1_noIntervention_randomseed_Network2.Rdata
- Results/Scenario1_noIntervention_randomseed_Network3.Rdata
- Results/Scenario1_RadIntervention_betweennessseed_Network1.Rdata
- Results/Scenario1_RadIntervention_betweennessseed_Network2.Rdata
- Results/Scenario1_RadIntervention_betweennessseed_Network3.Rdata
- Results/Scenario1_RadIntervention_randomseed_Network1.Rdata
- Results/Scenario1_RadIntervention_randomseed_Network2.Rdata
- Results/Scenario1_RadIntervention_randomseed_Network3.Rdata
- Results/Scenario1_RecIntervention_betweennessseed_Network1.Rdata
- Results/Scenario1_RecIntervention_betweennessseed_Network2.Rdata
- Results/Scenario1_RecIntervention_betweennessseed_Network3.Rdata
- Results/Scenario1_RecIntervention_randomseed_Network1.Rdata
- Results/Scenario1_RecIntervention_randomseed_Network2.Rdata
- Results/Scenario1_RecIntervention_randomseed_Network3.Rdata
- Results/Scenario1_TraIntervention_betweennessseed_Network1.Rdata
- Results/Scenario1_TraIntervention_betweennessseed_Network2.Rdata
- Results/Scenario1_TraIntervention_betweennessseed_Network3.Rdata
- Results/Scenario1_TraIntervention_randomseed_Network1.Rdata
- Results/Scenario1_TraIntervention_randomseed_Network2.Rdata
- Results/Scenario1_TraIntervention_randomseed_Network3.Rdata
- Results/Scenario2_noIntervention_betweennessseed_Network1.Rdata
- Results/Scenario2_noIntervention_betweennessseed_Network2.Rdata
- Results/Scenario2_noIntervention_betweennessseed_Network3.Rdata
- Results/Scenario2_noIntervention_randomseed_Network1.Rdata
- Results/Scenario2_noIntervention_randomseed_Network2.Rdata
- Results/Scenario2_noIntervention_randomseed_Network3.Rdata
- Results/Scenario2_RadIntervention_betweennessseed_Network1.Rdata
- Results/Scenario2_RadIntervention_betweennessseed_Network2.Rdata
- Results/Scenario2_RadIntervention_betweennessseed_Network3.Rdata
- Results/Scenario2_RadIntervention_randomseed_Network1.Rdata
- Results/Scenario2_RadIntervention_randomseed_Network2.Rdata
- Results/Scenario2_RadIntervention_randomseed_Network3.Rdata
- Results/Scenario2_RecIntervention_betweennessseed_Network1.Rdata
- Results/Scenario2_RecIntervention_betweennessseed_Network2.Rdata
- Results/Scenario2_RecIntervention_betweennessseed_Network3.Rdata
- Results/Scenario2_RecIntervention_randomseed_Network1.Rdata
- Results/Scenario2_RecIntervention_randomseed_Network2.Rdata
- Results/Scenario2_RecIntervention_randomseed_Network3.Rdata
- Results/Scenario2_TraIntervention_betweennessseed_Network1.Rdata
- Results/Scenario2_TraIntervention_betweennessseed_Network2.Rdata
- Results/Scenario2_TraIntervention_betweennessseed_Network3.Rdata
- Results/Scenario2_TraIntervention_randomseed_Network1.Rdata
- Results/Scenario2_TraIntervention_randomseed_Network2.Rdata
- Results/Scenario2_TraIntervention_randomseed_Network3.Rdata
- Results/Scenario3_noIntervention_betweennessseed_Network1.Rdata
- Results/Scenario3_noIntervention_betweennessseed_Network2.Rdata
- Results/Scenario3_noIntervention_betweennessseed_Network3.Rdata
- Results/Scenario3_noIntervention_randomseed_Network1.Rdata
- Results/Scenario3_noIntervention_randomseed_Network2.Rdata
- Results/Scenario3_noIntervention_randomseed_Network3.Rdata
- Results/Scenario3_RadIntervention_betweennessseed_Network1.Rdata
- Results/Scenario3_RadIntervention_betweennessseed_Network2.Rdata
- Results/Scenario3_RadIntervention_betweennessseed_Network3.Rdata
- Results/Scenario3_RadIntervention_randomseed_Network1.Rdata
- Results/Scenario3_RadIntervention_randomseed_Network2.Rdata
- Results/Scenario3_RadIntervention_randomseed_Network3.Rdata
- Results/Scenario3_RecIntervention_betweennessseed_Network1.Rdata
- Results/Scenario3_RecIntervention_betweennessseed_Network2.Rdata
- Results/Scenario3_RecIntervention_betweennessseed_Network3.Rdata
- Results/Scenario3_RecIntervention_randomseed_Network1.Rdata
- Results/Scenario3_RecIntervention_randomseed_Network2.Rdata
- Results/Scenario3_RecIntervention_randomseed_Network3.Rdata
- Results/Scenario3_TraIntervention_betweennessseed_Network1.Rdata
- Results/Scenario3_TraIntervention_betweennessseed_Network2.Rdata
- Results/Scenario3_TraIntervention_betweennessseed_Network3.Rdata
- Results/Scenario3_TraIntervention_randomseed_Network1.Rdata
- Results/Scenario3_TraIntervention_randomseed_Network2.Rdata
- Results/Scenario3_TraIntervention_randomseed_Network3.Rdata
- Results/Scenario4_noIntervention_betweennessseed_Network1.Rdata
- Results/Scenario4_noIntervention_betweennessseed_Network2.Rdata
- Results/Scenario4_noIntervention_betweennessseed_Network3.Rdata
- Results/Scenario4_noIntervention_randomseed_Network1.Rdata
- Results/Scenario4_noIntervention_randomseed_Network2.Rdata
- Results/Scenario4_noIntervention_randomseed_Network3.Rdata
- Results/Scenario4_RadIntervention_betweennessseed_Network1.Rdata
- Results/Scenario4_RadIntervention_betweennessseed_Network2.Rdata
- Results/Scenario4_RadIntervention_betweennessseed_Network3.Rdata
- Results/Scenario4_RadIntervention_randomseed_Network1.Rdata
- Results/Scenario4_RadIntervention_randomseed_Network2.Rdata
- Results/Scenario4_RadIntervention_randomseed_Network3.Rdata
- Results/Scenario4_RecIntervention_betweennessseed_Network1.Rdata
- Results/Scenario4_RecIntervention_betweennessseed_Network2.Rdata
- Results/Scenario4_RecIntervention_betweennessseed_Network3.Rdata
- Results/Scenario4_RecIntervention_randomseed_Network1.Rdata
- Results/Scenario4_RecIntervention_randomseed_Network2.Rdata
- Results/Scenario4_RecIntervention_randomseed_Network3.Rdata
- Results/Scenario4_TraIntervention_betweennessseed_Network1.Rdata
- Results/Scenario4_TraIntervention_betweennessseed_Network2.Rdata
- Results/Scenario4_TraIntervention_betweennessseed_Network3.Rdata
- Results/Scenario4_TraIntervention_randomseed_Network1.Rdata
- Results/Scenario4_TraIntervention_randomseed_Network2.Rdata
- Results/Scenario4_TraIntervention_randomseed_Network3.Rdata
- (1) Master_data_collection (network 1).r
- (2) Master_data_collection (network 2).r
- (3) Master_data_collection (network 3).r
- (4) Make_plots.r
- Prevalence_data.csv
- Propagation_function.r
