# Supplementary material for: The Radiation-Transmission-Reception (RTR) model of propagation: Implications for the effectiveness of network interventions
Source: PLoS One. 2018 Dec 5;13(12):e0207865. doi: 10.1371/journal.pone.0207865 (PMC6281238; doi:10.1371/journal.pone.0207865)
Supplement: S7 File — (ZIP) [file pone.0207865.s007.zip › (3) Master_data_collection (network 3).r]

setwd("X")
library(igraph)
library(rgexf)
library(data.table)

load("Networks/Synthetic_scale-free.Rdata")
load("Networks/facebook.Rdata")
G2 <- facebook
load("Networks/AS_733.Rdata")
G3 <- AS_773

############################################################
# default random seed runs (x5000) for all scenarios on network 3
############################################################
	set.seed(1337)
	source("Propagation_function.r")
	itterations <- 5000
	duration <- 50
	prevalence <- as.data.frame(matrix(c(0), nrow = itterations, ncol = duration))

#scenario 1 network 3
		# no intervention
		{
		for ( i in 1:itterations){
			prevalence[i,] <- Propagation (G3, radia.p = 0.4, trans.p = 0.6, recep.p = 0.8)
		}}
		save(prevalence, file = "Scenario1_noIntervention_randomseed_Network3.Rdata")
		
		# intervention in radiation 
		{
		for ( i in 1:itterations){
			prevalence[i,] <- Propagation (G3, radia.p = 0.4, trans.p = 0.6, recep.p = 0.8,
												int.size = 0.2, int.target = "radiation", )
		}}
		save(prevalence, file = "Scenario1_RadIntervention_randomseed_Network3.Rdata")
		
		# intervention in transmission
		{
		for ( i in 1:itterations){
			prevalence[i,] <- Propagation (G3, radia.p = 0.4, trans.p = 0.6, recep.p = 0.8,
												int.size = 0.2, int.target = "transmission")
		}}
		save(prevalence, file = "Scenario1_TraIntervention_randomseed_Network3.Rdata")
		
		# intervention in reception
		{
		for ( i in 1:itterations){
			prevalence[i,] <- Propagation (G3, radia.p = 0.4, trans.p = 0.6, recep.p = 0.8,
												int.size = 0.2, int.target = "reception" )
		}}
		save(prevalence, file = "Scenario1_RecIntervention_randomseed_Network3.Rdata")

#scenario 2 network 3
		# no intervention
		{
		for ( i in 1:itterations){
			prevalence[i,] <- Propagation (G3, radia.p = 0.6, trans.p = 0.8, recep.p = 0.4)
		}}
		save(prevalence, file = "Scenario2_noIntervention_randomseed_Network3.Rdata")
		
		# intervention in radiation 
		{
		for ( i in 1:itterations){
			prevalence[i,] <- Propagation (G3, radia.p = 0.6, trans.p = 0.8, recep.p = 0.4,
												int.size = 0.2, int.target = "radiation")
		}}
		save(prevalence, file = "Scenario2_RadIntervention_randomseed_Network3.Rdata")
		
		# intervention in transmission
		{
		for ( i in 1:itterations){
			prevalence[i,] <- Propagation (G3, radia.p = 0.6, trans.p = 0.8, recep.p = 0.4,
												int.size = 0.2, int.target = "transmission")
		}}
		save(prevalence, file = "Scenario2_TraIntervention_randomseed_Network3.Rdata")
		
		# intervention in reception
		{
		for ( i in 1:itterations){
			prevalence[i,] <- Propagation (G3, radia.p = 0.6, trans.p = 0.8, recep.p = 0.4,
												int.size = 0.2, int.target = "reception")
		}}
		save(prevalence, file = "Scenario2_RecIntervention_randomseed_Network3.Rdata")
	
#scenario 3 network 3
		# no intervention
		{
		for ( i in 1:itterations){
			prevalence[i,] <- Propagation (G3, radia.p = 0.8, trans.p = 0.4, recep.p = 0.6)
		}}
		save(prevalence, file = "Scenario3_noIntervention_randomseed_Network3.Rdata")
		
		# intervention in radiation 
		{
		for ( i in 1:itterations){
			prevalence[i,] <- Propagation (G3, radia.p = 0.8, trans.p = 0.4, recep.p = 0.6,
												int.size = 0.2, int.target = "radiation")
		}}
		save(prevalence, file = "Scenario3_RadIntervention_randomseed_Network3.Rdata")
		
		# intervention in transmission
		{
		for ( i in 1:itterations){
			prevalence[i,] <- Propagation (G3, radia.p = 0.8, trans.p = 0.4, recep.p = 0.6,
												int.size = 0.2, int.target = "transmission")
		}}
		save(prevalence, file = "Scenario3_TraIntervention_randomseed_Network3.Rdata")
		
		# intervention in reception
		{
		for ( i in 1:itterations){
			prevalence[i,] <- Propagation (G3, radia.p = 0.8, trans.p = 0.4, recep.p = 0.6,
												int.size = 0.2, int.target = "reception")
		}}
		save(prevalence, file = "Scenario3_RecIntervention_randomseed_Network3.Rdata")

#scenario 4 network 3
		# no intervention
		{
		for ( i in 1:itterations){
			prevalence[i,] <- Propagation (G3, radia.p = 0.5769, trans.p = 0.5769, recep.p = 0.5769)
		}}
		save(prevalence, file = "Scenario4_noIntervention_randomseed_Network3.Rdata")
		
		# intervention in radiation 
		{
		for ( i in 1:itterations){
			prevalence[i,] <- Propagation (G3, radia.p = 0.5769, trans.p = 0.5769, recep.p = 0.5769,
												int.size = 0.2, int.target = "radiation")
		}}
		save(prevalence, file = "Scenario4_RadIntervention_randomseed_Network3.Rdata")
		
		# intervention in transmission
		{
		for ( i in 1:itterations){
			prevalence[i,] <- Propagation (G3, radia.p = 0.5769, trans.p = 0.5769, recep.p = 0.5769,
												int.size = 0.2, int.target = "transmission")
		}}
		save(prevalence, file = "Scenario4_TraIntervention_randomseed_Network3.Rdata")
		
		# intervention in reception
		{
		for ( i in 1:itterations){
			prevalence[i,] <- Propagation (G3, radia.p = 0.5769, trans.p = 0.5769, recep.p = 0.5769,
												int.size = 0.2, int.target = "reception")
		}}
		save(prevalence, file = "Scenario4_RecIntervention_randomseed_Network3.Rdata")

#####################################################		
# for highest betweenness seeds
#####################################################	
	
#scenario 1 network 3
		# no intervention
		{
		for ( i in 1:itterations){
			prevalence[i,] <- Propagation (G3, radia.p = 0.4, trans.p = 0.6, recep.p = 0.8, seed = 701)
		}}
		save(prevalence, file = "Scenario1_noIntervention_betweennessseed_Network3.Rdata")
		
		# intervention in radiation 
		{
		for ( i in 1:itterations){
			prevalence[i,] <- Propagation (G3, radia.p = 0.4, trans.p = 0.6, recep.p = 0.8,
												int.size = 0.2, int.target = "radiation", , seed = 701)
		}}
		save(prevalence, file = "Scenario1_RadIntervention_betweennessseed_Network3.Rdata")
		
		# intervention in transmission
		{
		for ( i in 1:itterations){
			prevalence[i,] <- Propagation (G3, radia.p = 0.4, trans.p = 0.6, recep.p = 0.8,
												int.size = 0.2, int.target = "transmission", seed = 701)
		}}
		save(prevalence, file = "Scenario1_TraIntervention_betweennessseed_Network3.Rdata")
		
		# intervention in reception
		{
		for ( i in 1:itterations){
			prevalence[i,] <- Propagation (G3, radia.p = 0.4, trans.p = 0.6, recep.p = 0.8,
												int.size = 0.2, int.target = "reception" , seed = 701)
		}}
		save(prevalence, file = "Scenario1_RecIntervention_betweennessseed_Network3.Rdata")

#scenario 2 network 3
		# no intervention
		{
		for ( i in 1:itterations){
			prevalence[i,] <- Propagation (G3, radia.p = 0.6, trans.p = 0.8, recep.p = 0.4, seed = 701)
		}}
		save(prevalence, file = "Scenario2_noIntervention_betweennessseed_Network3.Rdata")
		
		# intervention in radiation 
		{
		for ( i in 1:itterations){
			prevalence[i,] <- Propagation (G3, radia.p = 0.6, trans.p = 0.8, recep.p = 0.4,
												int.size = 0.2, int.target = "radiation", seed = 701)
		}}
		save(prevalence, file = "Scenario2_RadIntervention_betweennessseed_Network3.Rdata")
		
		# intervention in transmission
		{
		for ( i in 1:itterations){
			prevalence[i,] <- Propagation (G3, radia.p = 0.6, trans.p = 0.8, recep.p = 0.4,
												int.size = 0.2, int.target = "transmission", seed = 701)
		}}
		save(prevalence, file = "Scenario2_TraIntervention_betweennessseed_Network3.Rdata")
		
		# intervention in reception
		{
		for ( i in 1:itterations){
			prevalence[i,] <- Propagation (G3, radia.p = 0.6, trans.p = 0.8, recep.p = 0.4,
												int.size = 0.2, int.target = "reception", seed = 701)
		}}
		save(prevalence, file = "Scenario2_RecIntervention_betweennessseed_Network3.Rdata")
	
#scenario 3 network 3
		# no intervention
		{
		for ( i in 1:itterations){
			prevalence[i,] <- Propagation (G3, radia.p = 0.8, trans.p = 0.4, recep.p = 0.6, seed = 701)
		}}
		save(prevalence, file = "Scenario3_noIntervention_betweennessseed_Network3.Rdata")
		
		# intervention in radiation 
		{
		for ( i in 1:itterations){
			prevalence[i,] <- Propagation (G3, radia.p = 0.8, trans.p = 0.4, recep.p = 0.6,
												int.size = 0.2, int.target = "radiation", seed = 701)
		}}
		save(prevalence, file = "Scenario3_RadIntervention_betweennessseed_Network3.Rdata")
		
		# intervention in transmission
		{
		for ( i in 1:itterations){
			prevalence[i,] <- Propagation (G3, radia.p = 0.8, trans.p = 0.4, recep.p = 0.6,
												int.size = 0.2, int.target = "transmission", seed = 701)
		}}
		save(prevalence, file = "Scenario3_TraIntervention_betweennessseed_Network3.Rdata")
		
		# intervention in reception
		{
		for ( i in 1:itterations){
			prevalence[i,] <- Propagation (G3, radia.p = 0.8, trans.p = 0.4, recep.p = 0.6,
												int.size = 0.2, int.target = "reception", seed = 701)
		}}
		save(prevalence, file = "Scenario3_RecIntervention_betweennessseed_Network3.Rdata")

#scenario 4 network 3
		# no intervention
		{
		for ( i in 1:itterations){
			prevalence[i,] <- Propagation (G3, radia.p = 0.5769, trans.p = 0.5769, recep.p = 0.5769, seed = 701)
		}}
		save(prevalence, file = "Scenario4_noIntervention_betweennessseed_Network3.Rdata")
		
		# intervention in radiation 
		{
		for ( i in 1:itterations){
			prevalence[i,] <- Propagation (G3, radia.p = 0.5769, trans.p = 0.5769, recep.p = 0.5769,
												int.size = 0.2, int.target = "radiation", seed = 701)
		}}
		save(prevalence, file = "Scenario4_RadIntervention_betweennessseed_Network3.Rdata")
		
		# intervention in transmission
		{
		for ( i in 1:itterations){
			prevalence[i,] <- Propagation (G3, radia.p = 0.5769, trans.p = 0.5769, recep.p = 0.5769,
												int.size = 0.2, int.target = "transmission", seed = 701)
		}}
		save(prevalence, file = "Scenario4_TraIntervention_betweennessseed_Network3.Rdata")
		
		# intervention in reception
		{
		for ( i in 1:itterations){
			prevalence[i,] <- Propagation (G3, radia.p = 0.5769, trans.p = 0.5769, recep.p = 0.5769,
												int.size = 0.2, int.target = "reception", seed = 701)
		}}
		save(prevalence, file = "Scenario4_RecIntervention_betweennessseed_Network3.Rdata")
	
