# Supplementary material for: The Radiation-Transmission-Reception (RTR) model of propagation: Implications for the effectiveness of network interventions
Source: PLoS One. 2018 Dec 5;13(12):e0207865. doi: 10.1371/journal.pone.0207865 (PMC6281238; doi:10.1371/journal.pone.0207865)
Supplement: S7 File — (ZIP) [file pone.0207865.s007.zip › (4) Make_plots.r]

################################
# This script describes the processes to transform the data
# generated using the master_data_collection scripts of the 
# RTR model in R to graphs used in the revised RTR paper
#

setwd("X")
library(data.table)
library(DescTools)

# set up input names  
Network 	<- c("Network1", "Network2", "Network3")
Scenario 	<- c(	"Scenario1",
								"Scenario2",
								"Scenario3",
								"Scenario4")
Intervention <- c("RadIntervention",
									"TraIntervention",
									"RecIntervention",
									"noIntervention" )
SeedType 	<- c("randomseed", "betweennessseed")

cascade_bound <- 0.01 
itterations 	<- 5000
timesteps 		<- 50

# loading data
for(st in 1:2){
for(n in 1:3){
for(i in 1:4){
for(s in c(4,1,2,3)){
	name <- paste0("Results/",Scenario[s],"_",Intervention[i],"_",SeedType[st],"_",Network[n],".Rdata")
	load(name)
	# filter out data that corresponds failed cascades
		prevalence <- prevalence[which(rowSums(prevalence) > cascade_bound), ]
	
	# do calculations for prevalence
		MP <- mean(prevalence[,24])								# Mean prevalence pre intervention
		EP <- mean(prevalence[,50])								# Mean prevalence at end of sim
		PD <- MP - EP															# Difference in prevalence due to intervention
		PDR <- PD/MP															# Relative Difference in prevalence due to intervention
		if( s == 4){ DP <- PD}										# Mean prevalence in the baseline scenario
		PDD <- PD/DP															# Relative difference in prevalence from the baseline
		
		tempDat <- c(n,s,i,st,MP,EP,PD,PDR,PDD)
	if( n == 1 & st == 1 & i == 1 & s == 4){dat <- tempDat}else{ dat <- rbind( dat, tempDat)}
	
	
	assign(paste0("Net",n,"Sce",s,"Int",i,"Seed",st), prevalence) 
}}}}
colnames(dat) <- c("Network", "Scenario","Intervention","SeedType","Prev_normal","Prev_end","PrevDif","PrevDif_rel","PrevDif_default")

# for network 1, random seed
  n <- 1
	st <- 1
	
	#### no intervention
	{
	i <- 1
	mn <- list()
	lb <- list()
	ub <- list()
	CompareList <- list()
	
	for (s in 1:4){
		CompareList[[s]] <- get(paste0("Net",n,"Sce",s,"Int",i,"Seed",st)) 
		x <- c(1:dim(CompareList[[s]])[2])
		mn[[s]] <- boxplot(CompareList[[s]])$stats[3,]
		lb[[s]] <- boxplot(CompareList[[s]])$stats[2,]
		ub[[s]] <- boxplot(CompareList[[s]])$stats[4,]
	}
		# plotting the graph
		pdf(file= paste0("Output-plots/Net",n,"Int",i,"Seed",st,".pdf"), height=10.5, width=15)	
		for (s in 1:4){
			x <- c(1:dim(CompareList[[s]])[2])
				if (s == 1){	
					plot(mn[[s]], ylab="Prevalence", xlab="Time", col=rgb(1,0,0,1), 
						main= paste0("Prevalence over time for 4 scenarios ","in network ",n," Randomly seeded"," without intervention") ,type="n")		 
				} 
				lines(mn[[s]], col= c(rgb(1,0,0,0.5),rgb(0,1,0,0.5),rgb(0,0,1,0.5),rgb(1,0.5,0.5,0.5))[s], type = 'o', pch= c(1:4)[s])	
			}
			legend(x = 40, y = 0.5 , legend = c("Scenario1", "Scenario 2", "Scenario 3", "Baseline"), 
			col=c(rgb(1,0,0,0.5),rgb(0,1,0,0.5),rgb(0,0,1,0.5),rgb(1,0.5,0.5,0.5)), pch= c(1:4), lwd=2, cex= 0.6)	
		dev.off()
	}
	#### radiation intervention
	{
	i <- 2
	mn <- list()
	lb <- list()
	ub <- list()
	CompareList <- list()
	
	for (s in 1:4){
		CompareList[[s]] <- get(paste0("Net",n,"Sce",s,"Int",i,"Seed",st)) 
		x <- c(1:dim(CompareList[[s]])[2])
		mn[[s]] <- boxplot(CompareList[[s]])$stats[3,]
		lb[[s]] <- boxplot(CompareList[[s]])$stats[2,]
		ub[[s]] <- boxplot(CompareList[[s]])$stats[4,]
	}
		# plotting the graph
		pdf(file= paste0("Output-plots/Net",n,"Int",i,"Seed",st,".pdf"), height=10.5, width=15)	
		for (s in 1:4){
			x <- c(1:dim(CompareList[[s]])[2])
				if (s == 1){	
					plot(mn[[s]], ylab="Prevalence", xlab="Time", col=rgb(1,0,0,1), 
						main= paste0("Prevalence over time for 4 scenarios ","in network ",n," with an intervention in Radiation ", "and ", SeedType[st]) ,type="n")		 
				} 
				lines(mn[[s]], col= c(rgb(1,0,0,0.5),rgb(0,1,0,0.5),rgb(0,0,1,0.5),rgb(1,0.5,0.5,0.5))[s], type = 'o', pch= c(1:4)[s])	
			}
			legend(x = 40, y = 0.5 , legend = c("Scenario1", "Scenario 2", "Scenario 3", "Baseline"), 
			col=c(rgb(1,0,0,0.5),rgb(0,1,0,0.5),rgb(0,0,1,0.5),rgb(1,0.5,0.5,0.5)), pch= c(1:4), lwd=2, cex= 0.6)	
		dev.off()
	}
	#### transmission intervention
	{
	i <- 3
	mn <- list()
	lb <- list()
	ub <- list()
	CompareList <- list()
	
	for (s in 1:4){
		CompareList[[s]] <- get(paste0("Net",n,"Sce",s,"Int",i,"Seed",st)) 
		x <- c(1:dim(CompareList[[s]])[2])
		mn[[s]] <- boxplot(CompareList[[s]])$stats[3,]
		lb[[s]] <- boxplot(CompareList[[s]])$stats[2,]
		ub[[s]] <- boxplot(CompareList[[s]])$stats[4,]
	}
		# plotting the graph
		pdf(file= paste0("Output-plots/Net",n,"Int",i,"Seed",st,".pdf"), height=10.5, width=15)	
		for (s in 1:4){
			x <- c(1:dim(CompareList[[s]])[2])
				if (s == 1){	
					plot(mn[[s]], ylab="Prevalence", xlab="Time", col=rgb(1,0,0,1), 
						main= paste0("Prevalence over time for 4 scenarios ","in network ",n," with an intervention in Transmission ", "and ", SeedType[st]) ,type="n")		 
				} 
				lines(mn[[s]], col= c(rgb(1,0,0,0.5),rgb(0,1,0,0.5),rgb(0,0,1,0.5),rgb(1,0.5,0.5,0.5))[s], type = 'o', pch= c(1:4)[s])	
			}
			legend(x = 40, y = 0.5 , legend = c("Scenario1", "Scenario 2", "Scenario 3", "Baseline"), 
			col=c(rgb(1,0,0,0.5),rgb(0,1,0,0.5),rgb(0,0,1,0.5),rgb(1,0.5,0.5,0.5)), pch= c(1:4), lwd=2, cex= 0.6)	
		dev.off()
	}	
	#### reception intervention
	{
	i <- 4
	mn <- list()
	lb <- list()
	ub <- list()
	CompareList <- list()
	
	for (s in 1:4){
		CompareList[[s]] <- get(paste0("Net",n,"Sce",s,"Int",i,"Seed",st)) 
		x <- c(1:dim(CompareList[[s]])[2])
		mn[[s]] <- boxplot(CompareList[[s]])$stats[3,]
		lb[[s]] <- boxplot(CompareList[[s]])$stats[2,]
		ub[[s]] <- boxplot(CompareList[[s]])$stats[4,]
	}
		# plotting the graph
		pdf(file= paste0("Output-plots/Net",n,"Int",i,"Seed",st,".pdf"), height=10.5, width=15)
		for (s in 1:4){
			x <- c(1:dim(CompareList[[s]])[2])
				if (s == 1){	
					plot(mn[[s]], ylab="Prevalence", xlab="Time", col=rgb(1,0,0,1), 
						main= paste0("Prevalence over time for 4 scenarios ","in network ",n," with an intervention in Reception ", "and ", SeedType[st]) ,type="n")		 
				} 
				lines(mn[[s]], col= c(rgb(1,0,0,0.5),rgb(0,1,0,0.5),rgb(0,0,1,0.5),rgb(1,0.5,0.5,0.5))[s], type = 'o', pch= c(1:4)[s])	
			}
			legend(x = 40, y = 0.5 , legend = c("Scenario1", "Scenario 2", "Scenario 3", "Baseline"), 
			col=c(rgb(1,0,0,0.5),rgb(0,1,0,0.5),rgb(0,0,1,0.5),rgb(1,0.5,0.5,0.5)), pch= c(1:4), lwd=2, cex= 0.6)	
		dev.off()
	}
	
# for network 2, random seed
  n <- 2
	
	#### no intervention
	{
	i <- 1
	mn <- list()
	lb <- list()
	ub <- list()
	CompareList <- list()
	
	for (s in 1:4){
		CompareList[[s]] <- get(paste0("Net",n,"Sce",s,"Int",i,"Seed",st)) 
		x <- c(1:dim(CompareList[[s]])[2])
		mn[[s]] <- boxplot(CompareList[[s]])$stats[3,]
		lb[[s]] <- boxplot(CompareList[[s]])$stats[2,]
		ub[[s]] <- boxplot(CompareList[[s]])$stats[4,]
	}
		# plotting the graph
		pdf(file= paste0("Output-plots/Net",n,"Int",i,"Seed",st,".pdf"), height=10.5, width=15)	
		for (s in 1:4){
			x <- c(1:dim(CompareList[[s]])[2])
				if (s == 1){	
					plot(mn[[s]], ylab="Prevalence", xlab="Time", col=rgb(1,0,0,1), 
						main= paste0("Prevalence over time for 4 scenarios ","in network ",n," Randomly seeded"," without intervention") ,type="n")		 
				} 
				lines(mn[[s]], col= c(rgb(1,0,0,0.5),rgb(0,1,0,0.5),rgb(0,0,1,0.5),rgb(1,0.5,0.5,0.5))[s], type = 'o', pch= c(1:4)[s])	
			}
			legend(x = 40, y = 0.5 , legend = c("Scenario1", "Scenario 2", "Scenario 3", "Baseline"), 
			col=c(rgb(1,0,0,0.5),rgb(0,1,0,0.5),rgb(0,0,1,0.5),rgb(1,0.5,0.5,0.5)), pch= c(1:4), lwd=2, cex= 0.6)	
		dev.off()
	}
	#### radiation intervention
	{
	i <- 2
	mn <- list()
	lb <- list()
	ub <- list()
	CompareList <- list()
	
	for (s in 1:4){
		CompareList[[s]] <- get(paste0("Net",n,"Sce",s,"Int",i,"Seed",st)) 
		x <- c(1:dim(CompareList[[s]])[2])
		mn[[s]] <- boxplot(CompareList[[s]])$stats[3,]
		lb[[s]] <- boxplot(CompareList[[s]])$stats[2,]
		ub[[s]] <- boxplot(CompareList[[s]])$stats[4,]
	}
		# plotting the graph
		pdf(file= paste0("Output-plots/Net",n,"Int",i,"Seed",st,".pdf"), height=10.5, width=15)	
		for (s in 1:4){
			x <- c(1:dim(CompareList[[s]])[2])
				if (s == 1){	
					plot(mn[[s]], ylab="Prevalence", xlab="Time", col=rgb(1,0,0,1), 
						main= paste0("Prevalence over time for 4 scenarios ","in network ",n," with an intervention in Radiation ", "and ", SeedType[st]) ,type="n")		 
				} 
				lines(mn[[s]], col= c(rgb(1,0,0,0.5),rgb(0,1,0,0.5),rgb(0,0,1,0.5),rgb(1,0.5,0.5,0.5))[s], type = 'o', pch= c(1:4)[s])	
			}
			legend(x = 40, y = 0.5 , legend = c("Scenario1", "Scenario 2", "Scenario 3", "Baseline"), 
			col=c(rgb(1,0,0,0.5),rgb(0,1,0,0.5),rgb(0,0,1,0.5),rgb(1,0.5,0.5,0.5)), pch= c(1:4), lwd=2, cex= 0.6)	
		dev.off()
	}
	#### transmission intervention
	{
	i <- 3
	mn <- list()
	lb <- list()
	ub <- list()
	CompareList <- list()
	
	for (s in 1:4){
		CompareList[[s]] <- get(paste0("Net",n,"Sce",s,"Int",i,"Seed",st)) 
		x <- c(1:dim(CompareList[[s]])[2])
		mn[[s]] <- boxplot(CompareList[[s]])$stats[3,]
		lb[[s]] <- boxplot(CompareList[[s]])$stats[2,]
		ub[[s]] <- boxplot(CompareList[[s]])$stats[4,]
	}
		# plotting the graph
		pdf(file= paste0("Output-plots/Net",n,"Int",i,"Seed",st,".pdf"), height=10.5, width=15)	
		for (s in 1:4){
			x <- c(1:dim(CompareList[[s]])[2])
				if (s == 1){	
					plot(mn[[s]], ylab="Prevalence", xlab="Time", col=rgb(1,0,0,1), 
						main= paste0("Prevalence over time for 4 scenarios ","in network ",n," with an intervention in Transmission ", "and ", SeedType[st]) ,type="n")		 
				} 
				lines(mn[[s]], col= c(rgb(1,0,0,0.5),rgb(0,1,0,0.5),rgb(0,0,1,0.5),rgb(1,0.5,0.5,0.5))[s], type = 'o', pch= c(1:4)[s])	
			}
			legend(x = 40, y = 0.5 , legend = c("Scenario1", "Scenario 2", "Scenario 3", "Baseline"), 
			col=c(rgb(1,0,0,0.5),rgb(0,1,0,0.5),rgb(0,0,1,0.5),rgb(1,0.5,0.5,0.5)), pch= c(1:4), lwd=2, cex= 0.6)	
		dev.off()
	}	
	#### reception intervention
	{
	i <- 4
	mn <- list()
	lb <- list()
	ub <- list()
	CompareList <- list()
	
	for (s in 1:4){
		CompareList[[s]] <- get(paste0("Net",n,"Sce",s,"Int",i,"Seed",st)) 
		x <- c(1:dim(CompareList[[s]])[2])
		mn[[s]] <- boxplot(CompareList[[s]])$stats[3,]
		lb[[s]] <- boxplot(CompareList[[s]])$stats[2,]
		ub[[s]] <- boxplot(CompareList[[s]])$stats[4,]
	}
		# plotting the graph
		pdf(file= paste0("Output-plots/Net",n,"Int",i,"Seed",st,".pdf"), height=10.5, width=15)
		for (s in 1:4){
			x <- c(1:dim(CompareList[[s]])[2])
				if (s == 1){	
					plot(mn[[s]], ylab="Prevalence", xlab="Time", col=rgb(1,0,0,1), 
						main= paste0("Prevalence over time for 4 scenarios ","in network ",n," with an intervention in Reception ", "and ", SeedType[st]) ,type="n")		 
				} 
				lines(mn[[s]], col= c(rgb(1,0,0,0.5),rgb(0,1,0,0.5),rgb(0,0,1,0.5),rgb(1,0.5,0.5,0.5))[s], type = 'o', pch= c(1:4)[s])	
			}
			legend(x = 40, y = 0.5 , legend = c("Scenario1", "Scenario 2", "Scenario 3", "Baseline"), 
			col=c(rgb(1,0,0,0.5),rgb(0,1,0,0.5),rgb(0,0,1,0.5),rgb(1,0.5,0.5,0.5)), pch= c(1:4), lwd=2, cex= 0.6)	
		dev.off()
	}
	
# for network 3, random seed
  n <- 3
	
	#### no intervention
	{
	i <- 1
	mn <- list()
	lb <- list()
	ub <- list()
	CompareList <- list()
	
	for (s in 1:4){
		CompareList[[s]] <- get(paste0("Net",n,"Sce",s,"Int",i,"Seed",st)) 
		x <- c(1:dim(CompareList[[s]])[2])
		mn[[s]] <- boxplot(CompareList[[s]])$stats[3,]
		lb[[s]] <- boxplot(CompareList[[s]])$stats[2,]
		ub[[s]] <- boxplot(CompareList[[s]])$stats[4,]
	}
		# plotting the graph
		pdf(file= paste0("Output-plots/Net",n,"Int",i,"Seed",st,".pdf"), height=10.5, width=15)	
		for (s in 1:4){
			x <- c(1:dim(CompareList[[s]])[2])
				if (s == 1){	
					plot(mn[[s]], ylab="Prevalence", xlab="Time", col=rgb(1,0,0,1), 
						main= paste0("Prevalence over time for 4 scenarios ","in network ",n," Randomly seeded"," without intervention") ,type="n")		 
				} 
				lines(mn[[s]], col= c(rgb(1,0,0,0.5),rgb(0,1,0,0.5),rgb(0,0,1,0.5),rgb(1,0.5,0.5,0.5))[s], type = 'o', pch= c(1:4)[s])	
			}
			legend(x = 40, y = 0.5 , legend = c("Scenario1", "Scenario 2", "Scenario 3", "Baseline"), 
			col=c(rgb(1,0,0,0.5),rgb(0,1,0,0.5),rgb(0,0,1,0.5),rgb(1,0.5,0.5,0.5)), pch= c(1:4), lwd=2, cex= 0.6)	
		dev.off()
	}
	#### radiation intervention
	{
	i <- 2
	mn <- list()
	lb <- list()
	ub <- list()
	CompareList <- list()
	
	for (s in 1:4){
		CompareList[[s]] <- get(paste0("Net",n,"Sce",s,"Int",i,"Seed",st)) 
		x <- c(1:dim(CompareList[[s]])[2])
		mn[[s]] <- boxplot(CompareList[[s]])$stats[3,]
		lb[[s]] <- boxplot(CompareList[[s]])$stats[2,]
		ub[[s]] <- boxplot(CompareList[[s]])$stats[4,]
	}
		# plotting the graph
		pdf(file= paste0("Output-plots/Net",n,"Int",i,"Seed",st,".pdf"), height=10.5, width=15)	
		for (s in 1:4){
			x <- c(1:dim(CompareList[[s]])[2])
				if (s == 1){	
					plot(mn[[s]], ylab="Prevalence", xlab="Time", col=rgb(1,0,0,1), 
						main= paste0("Prevalence over time for 4 scenarios ","in network ",n," with an intervention in Radiation ", "and ", SeedType[st]) ,type="n")		 
				} 
				lines(mn[[s]], col= c(rgb(1,0,0,0.5),rgb(0,1,0,0.5),rgb(0,0,1,0.5),rgb(1,0.5,0.5,0.5))[s], type = 'o', pch= c(1:4)[s])	
			}
			legend(x = 40, y = 0.5 , legend = c("Scenario1", "Scenario 2", "Scenario 3", "Baseline"), 
			col=c(rgb(1,0,0,0.5),rgb(0,1,0,0.5),rgb(0,0,1,0.5),rgb(1,0.5,0.5,0.5)), pch= c(1:4), lwd=2, cex= 0.6)	
		dev.off()
	}
	#### transmission intervention
	{
	i <- 3
	mn <- list()
	lb <- list()
	ub <- list()
	CompareList <- list()
	
	for (s in 1:4){
		CompareList[[s]] <- get(paste0("Net",n,"Sce",s,"Int",i,"Seed",st)) 
		x <- c(1:dim(CompareList[[s]])[2])
		mn[[s]] <- boxplot(CompareList[[s]])$stats[3,]
		lb[[s]] <- boxplot(CompareList[[s]])$stats[2,]
		ub[[s]] <- boxplot(CompareList[[s]])$stats[4,]
	}
		# plotting the graph
		pdf(file= paste0("Output-plots/Net",n,"Int",i,"Seed",st,".pdf"), height=10.5, width=15)	
		for (s in 1:4){
			x <- c(1:dim(CompareList[[s]])[2])
				if (s == 1){	
					plot(mn[[s]], ylab="Prevalence", xlab="Time", col=rgb(1,0,0,1), 
						main= paste0("Prevalence over time for 4 scenarios ","in network ",n," with an intervention in Transmission ", "and ", SeedType[st]) ,type="n")		 
				} 
				lines(mn[[s]], col= c(rgb(1,0,0,0.5),rgb(0,1,0,0.5),rgb(0,0,1,0.5),rgb(1,0.5,0.5,0.5))[s], type = 'o', pch= c(1:4)[s])	
			}
			legend(x = 40, y = 0.5 , legend = c("Scenario1", "Scenario 2", "Scenario 3", "Baseline"), 
			col=c(rgb(1,0,0,0.5),rgb(0,1,0,0.5),rgb(0,0,1,0.5),rgb(1,0.5,0.5,0.5)), pch= c(1:4), lwd=2, cex= 0.6)	
		dev.off()
	}	
	#### reception intervention
	{
	i <- 4
	mn <- list()
	lb <- list()
	ub <- list()
	CompareList <- list()
	
	for (s in 1:4){
		CompareList[[s]] <- get(paste0("Net",n,"Sce",s,"Int",i,"Seed",st)) 
		x <- c(1:dim(CompareList[[s]])[2])
		mn[[s]] <- boxplot(CompareList[[s]])$stats[3,]
		lb[[s]] <- boxplot(CompareList[[s]])$stats[2,]
		ub[[s]] <- boxplot(CompareList[[s]])$stats[4,]
	}
		# plotting the graph
		pdf(file= paste0("Output-plots/Net",n,"Int",i,"Seed",st,".pdf"), height=10.5, width=15)
		for (s in 1:4){
			x <- c(1:dim(CompareList[[s]])[2])
				if (s == 1){	
					plot(mn[[s]], ylab="Prevalence", xlab="Time", col=rgb(1,0,0,1), 
						main= paste0("Prevalence over time for 4 scenarios ","in network ",n," with an intervention in Reception ", "and ", SeedType[st]) ,type="n")		 
				} 
				lines(mn[[s]], col= c(rgb(1,0,0,0.5),rgb(0,1,0,0.5),rgb(0,0,1,0.5),rgb(1,0.5,0.5,0.5))[s], type = 'o', pch= c(1:4)[s])	
			}
			legend(x = 40, y = 0.5 , legend = c("Scenario1", "Scenario 2", "Scenario 3", "Baseline"), 
			col=c(rgb(1,0,0,0.5),rgb(0,1,0,0.5),rgb(0,0,1,0.5),rgb(1,0.5,0.5,0.5)), pch= c(1:4), lwd=2, cex= 0.6)	
		dev.off()
	}
	

# for network 1, betweenness seed
  n <- 1
	st <- 2
	
	#### no intervention
	{
	i <- 1
	mn <- list()
	lb <- list()
	ub <- list()
	CompareList <- list()
	
	for (s in 1:4){
		CompareList[[s]] <- get(paste0("Net",n,"Sce",s,"Int",i,"Seed",st)) 
		x <- c(1:dim(CompareList[[s]])[2])
		mn[[s]] <- boxplot(CompareList[[s]])$stats[3,]
		lb[[s]] <- boxplot(CompareList[[s]])$stats[2,]
		ub[[s]] <- boxplot(CompareList[[s]])$stats[4,]
	}
		# plotting the graph
		pdf(file= paste0("Output-plots/Net",n,"Int",i,"Seed",st,".pdf"), height=10.5, width=15)	
		for (s in 1:4){
			x <- c(1:dim(CompareList[[s]])[2])
				if (s == 1){	
					plot(mn[[s]], ylab="Prevalence", xlab="Time", col=rgb(1,0,0,1), 
						main= paste0("Prevalence over time for 4 scenarios ","in network ",n," Randomly seeded"," without intervention") ,type="n")		 
				} 
				lines(mn[[s]], col= c(rgb(1,0,0,0.5),rgb(0,1,0,0.5),rgb(0,0,1,0.5),rgb(1,0.5,0.5,0.5))[s], type = 'o', pch= c(1:4)[s])	
			}
			legend(x = 40, y = 0.5 , legend = c("Scenario1", "Scenario 2", "Scenario 3", "Baseline"), 
			col=c(rgb(1,0,0,0.5),rgb(0,1,0,0.5),rgb(0,0,1,0.5),rgb(1,0.5,0.5,0.5)), pch= c(1:4), lwd=2, cex= 0.6)	
		dev.off()
	}
	#### radiation intervention
	{
	i <- 2
	mn <- list()
	lb <- list()
	ub <- list()
	CompareList <- list()
	
	for (s in 1:4){
		CompareList[[s]] <- get(paste0("Net",n,"Sce",s,"Int",i,"Seed",st)) 
		x <- c(1:dim(CompareList[[s]])[2])
		mn[[s]] <- boxplot(CompareList[[s]])$stats[3,]
		lb[[s]] <- boxplot(CompareList[[s]])$stats[2,]
		ub[[s]] <- boxplot(CompareList[[s]])$stats[4,]
	}
		# plotting the graph
		pdf(file= paste0("Output-plots/Net",n,"Int",i,"Seed",st,".pdf"), height=10.5, width=15)	
		for (s in 1:4){
			x <- c(1:dim(CompareList[[s]])[2])
				if (s == 1){	
					plot(mn[[s]], ylab="Prevalence", xlab="Time", col=rgb(1,0,0,1), 
						main= paste0("Prevalence over time for 4 scenarios ","in network ",n," with an intervention in Radiation ", "and ", SeedType[st]) ,type="n")		 
				} 
				lines(mn[[s]], col= c(rgb(1,0,0,0.5),rgb(0,1,0,0.5),rgb(0,0,1,0.5),rgb(1,0.5,0.5,0.5))[s], type = 'o', pch= c(1:4)[s])	
			}
			legend(x = 40, y = 0.5 , legend = c("Scenario1", "Scenario 2", "Scenario 3", "Baseline"), 
			col=c(rgb(1,0,0,0.5),rgb(0,1,0,0.5),rgb(0,0,1,0.5),rgb(1,0.5,0.5,0.5)), pch= c(1:4), lwd=2, cex= 0.6)	
		dev.off()
	}
	#### transmission intervention
	{
	i <- 3
	mn <- list()
	lb <- list()
	ub <- list()
	CompareList <- list()
	
	for (s in 1:4){
		CompareList[[s]] <- get(paste0("Net",n,"Sce",s,"Int",i,"Seed",st)) 
		x <- c(1:dim(CompareList[[s]])[2])
		mn[[s]] <- boxplot(CompareList[[s]])$stats[3,]
		lb[[s]] <- boxplot(CompareList[[s]])$stats[2,]
		ub[[s]] <- boxplot(CompareList[[s]])$stats[4,]
	}
		# plotting the graph
		pdf(file= paste0("Output-plots/Net",n,"Int",i,"Seed",st,".pdf"), height=10.5, width=15)	
		for (s in 1:4){
			x <- c(1:dim(CompareList[[s]])[2])
				if (s == 1){	
					plot(mn[[s]], ylab="Prevalence", xlab="Time", col=rgb(1,0,0,1), 
						main= paste0("Prevalence over time for 4 scenarios ","in network ",n," with an intervention in Transmission ", "and ", SeedType[st]) ,type="n")		 
				} 
				lines(mn[[s]], col= c(rgb(1,0,0,0.5),rgb(0,1,0,0.5),rgb(0,0,1,0.5),rgb(1,0.5,0.5,0.5))[s], type = 'o', pch= c(1:4)[s])	
			}
			legend(x = 40, y = 0.5 , legend = c("Scenario1", "Scenario 2", "Scenario 3", "Baseline"), 
			col=c(rgb(1,0,0,0.5),rgb(0,1,0,0.5),rgb(0,0,1,0.5),rgb(1,0.5,0.5,0.5)), pch= c(1:4), lwd=2, cex= 0.6)	
		dev.off()
	}	
	#### reception intervention
	{
	i <- 4
	mn <- list()
	lb <- list()
	ub <- list()
	CompareList <- list()
	
	for (s in 1:4){
		CompareList[[s]] <- get(paste0("Net",n,"Sce",s,"Int",i,"Seed",st)) 
		x <- c(1:dim(CompareList[[s]])[2])
		mn[[s]] <- boxplot(CompareList[[s]])$stats[3,]
		lb[[s]] <- boxplot(CompareList[[s]])$stats[2,]
		ub[[s]] <- boxplot(CompareList[[s]])$stats[4,]
	}
		# plotting the graph
		pdf(file= paste0("Output-plots/Net",n,"Int",i,"Seed",st,".pdf"), height=10.5, width=15)
		for (s in 1:4){
			x <- c(1:dim(CompareList[[s]])[2])
				if (s == 1){	
					plot(mn[[s]], ylab="Prevalence", xlab="Time", col=rgb(1,0,0,1), 
						main= paste0("Prevalence over time for 4 scenarios ","in network ",n," with an intervention in Reception ", "and ", SeedType[st]) ,type="n")		 
				} 
				lines(mn[[s]], col= c(rgb(1,0,0,0.5),rgb(0,1,0,0.5),rgb(0,0,1,0.5),rgb(1,0.5,0.5,0.5))[s], type = 'o', pch= c(1:4)[s])	
			}
			legend(x = 40, y = 0.5 , legend = c("Scenario1", "Scenario 2", "Scenario 3", "Baseline"), 
			col=c(rgb(1,0,0,0.5),rgb(0,1,0,0.5),rgb(0,0,1,0.5),rgb(1,0.5,0.5,0.5)), pch= c(1:4), lwd=2, cex= 0.6)	
		dev.off()
	}
	
# for network 2, betweenness seed
  n <- 2
	
	#### no intervention
	{
	i <- 1
	mn <- list()
	lb <- list()
	ub <- list()
	CompareList <- list()
	
	for (s in 1:4){
		CompareList[[s]] <- get(paste0("Net",n,"Sce",s,"Int",i,"Seed",st)) 
		x <- c(1:dim(CompareList[[s]])[2])
		mn[[s]] <- boxplot(CompareList[[s]])$stats[3,]
		lb[[s]] <- boxplot(CompareList[[s]])$stats[2,]
		ub[[s]] <- boxplot(CompareList[[s]])$stats[4,]
	}
		# plotting the graph
		pdf(file= paste0("Output-plots/Net",n,"Int",i,"Seed",st,".pdf"), height=10.5, width=15)	
		for (s in 1:4){
			x <- c(1:dim(CompareList[[s]])[2])
				if (s == 1){	
					plot(mn[[s]], ylab="Prevalence", xlab="Time", col=rgb(1,0,0,1), 
						main= paste0("Prevalence over time for 4 scenarios ","in network ",n," Randomly seeded"," without intervention") ,type="n")		 
				} 
				lines(mn[[s]], col= c(rgb(1,0,0,0.5),rgb(0,1,0,0.5),rgb(0,0,1,0.5),rgb(1,0.5,0.5,0.5))[s], type = 'o', pch= c(1:4)[s])	
			}
			legend(x = 40, y = 0.5 , legend = c("Scenario1", "Scenario 2", "Scenario 3", "Baseline"), 
			col=c(rgb(1,0,0,0.5),rgb(0,1,0,0.5),rgb(0,0,1,0.5),rgb(1,0.5,0.5,0.5)), pch= c(1:4), lwd=2, cex= 0.6)	
		dev.off()
	}
	#### radiation intervention
	{
	i <- 2
	mn <- list()
	lb <- list()
	ub <- list()
	CompareList <- list()
	
	for (s in 1:4){
		CompareList[[s]] <- get(paste0("Net",n,"Sce",s,"Int",i,"Seed",st)) 
		x <- c(1:dim(CompareList[[s]])[2])
		mn[[s]] <- boxplot(CompareList[[s]])$stats[3,]
		lb[[s]] <- boxplot(CompareList[[s]])$stats[2,]
		ub[[s]] <- boxplot(CompareList[[s]])$stats[4,]
	}
		# plotting the graph
		pdf(file= paste0("Output-plots/Net",n,"Int",i,"Seed",st,".pdf"), height=10.5, width=15)	
		for (s in 1:4){
			x <- c(1:dim(CompareList[[s]])[2])
				if (s == 1){	
					plot(mn[[s]], ylab="Prevalence", xlab="Time", col=rgb(1,0,0,1), 
						main= paste0("Prevalence over time for 4 scenarios ","in network ",n," with an intervention in Radiation ", "and ", SeedType[st]) ,type="n")		 
				} 
				lines(mn[[s]], col= c(rgb(1,0,0,0.5),rgb(0,1,0,0.5),rgb(0,0,1,0.5),rgb(1,0.5,0.5,0.5))[s], type = 'o', pch= c(1:4)[s])	
			}
			legend(x = 40, y = 0.5 , legend = c("Scenario1", "Scenario 2", "Scenario 3", "Baseline"), 
			col=c(rgb(1,0,0,0.5),rgb(0,1,0,0.5),rgb(0,0,1,0.5),rgb(1,0.5,0.5,0.5)), pch= c(1:4), lwd=2, cex= 0.6)	
		dev.off()
	}
	#### transmission intervention
	{
	i <- 3
	mn <- list()
	lb <- list()
	ub <- list()
	CompareList <- list()
	
	for (s in 1:4){
		CompareList[[s]] <- get(paste0("Net",n,"Sce",s,"Int",i,"Seed",st)) 
		x <- c(1:dim(CompareList[[s]])[2])
		mn[[s]] <- boxplot(CompareList[[s]])$stats[3,]
		lb[[s]] <- boxplot(CompareList[[s]])$stats[2,]
		ub[[s]] <- boxplot(CompareList[[s]])$stats[4,]
	}
		# plotting the graph
		pdf(file= paste0("Output-plots/Net",n,"Int",i,"Seed",st,".pdf"), height=10.5, width=15)	
		for (s in 1:4){
			x <- c(1:dim(CompareList[[s]])[2])
				if (s == 1){	
					plot(mn[[s]], ylab="Prevalence", xlab="Time", col=rgb(1,0,0,1), 
						main= paste0("Prevalence over time for 4 scenarios ","in network ",n," with an intervention in Transmission ", "and ", SeedType[st]) ,type="n")		 
				} 
				lines(mn[[s]], col= c(rgb(1,0,0,0.5),rgb(0,1,0,0.5),rgb(0,0,1,0.5),rgb(1,0.5,0.5,0.5))[s], type = 'o', pch= c(1:4)[s])	
			}
			legend(x = 40, y = 0.5 , legend = c("Scenario1", "Scenario 2", "Scenario 3", "Baseline"), 
			col=c(rgb(1,0,0,0.5),rgb(0,1,0,0.5),rgb(0,0,1,0.5),rgb(1,0.5,0.5,0.5)), pch= c(1:4), lwd=2, cex= 0.6)	
		dev.off()
	}	
	#### reception intervention
	{
	i <- 4
	mn <- list()
	lb <- list()
	ub <- list()
	CompareList <- list()
	
	for (s in 1:4){
		CompareList[[s]] <- get(paste0("Net",n,"Sce",s,"Int",i,"Seed",st)) 
		x <- c(1:dim(CompareList[[s]])[2])
		mn[[s]] <- boxplot(CompareList[[s]])$stats[3,]
		lb[[s]] <- boxplot(CompareList[[s]])$stats[2,]
		ub[[s]] <- boxplot(CompareList[[s]])$stats[4,]
	}
		# plotting the graph
		pdf(file= paste0("Output-plots/Net",n,"Int",i,"Seed",st,".pdf"), height=10.5, width=15)
		for (s in 1:4){
			x <- c(1:dim(CompareList[[s]])[2])
				if (s == 1){	
					plot(mn[[s]], ylab="Prevalence", xlab="Time", col=rgb(1,0,0,1), 
						main= paste0("Prevalence over time for 4 scenarios ","in network ",n," with an intervention in Reception ", "and ", SeedType[st]) ,type="n")		 
				} 
				lines(mn[[s]], col= c(rgb(1,0,0,0.5),rgb(0,1,0,0.5),rgb(0,0,1,0.5),rgb(1,0.5,0.5,0.5))[s], type = 'o', pch= c(1:4)[s])	
			}
			legend(x = 40, y = 0.5 , legend = c("Scenario1", "Scenario 2", "Scenario 3", "Baseline"), 
			col=c(rgb(1,0,0,0.5),rgb(0,1,0,0.5),rgb(0,0,1,0.5),rgb(1,0.5,0.5,0.5)), pch= c(1:4), lwd=2, cex= 0.6)	
		dev.off()
	}
	
# for network 3, betweenness seed
  n <- 3
	
	#### no intervention
	{
	i <- 1
	mn <- list()
	lb <- list()
	ub <- list()
	CompareList <- list()
	
	for (s in 1:4){
		CompareList[[s]] <- get(paste0("Net",n,"Sce",s,"Int",i,"Seed",st)) 
		x <- c(1:dim(CompareList[[s]])[2])
		mn[[s]] <- boxplot(CompareList[[s]])$stats[3,]
		lb[[s]] <- boxplot(CompareList[[s]])$stats[2,]
		ub[[s]] <- boxplot(CompareList[[s]])$stats[4,]
	}
		# plotting the graph
		pdf(file= paste0("Output-plots/Net",n,"Int",i,"Seed",st,".pdf"), height=10.5, width=15)	
		for (s in 1:4){
			x <- c(1:dim(CompareList[[s]])[2])
				if (s == 1){	
					plot(mn[[s]], ylab="Prevalence", xlab="Time", col=rgb(1,0,0,1), 
						main= paste0("Prevalence over time for 4 scenarios ","in network ",n," Randomly seeded"," without intervention") ,type="n")		 
				} 
				lines(mn[[s]], col= c(rgb(1,0,0,0.5),rgb(0,1,0,0.5),rgb(0,0,1,0.5),rgb(1,0.5,0.5,0.5))[s], type = 'o', pch= c(1:4)[s])	
			}
			legend(x = 40, y = 0.5 , legend = c("Scenario1", "Scenario 2", "Scenario 3", "Baseline"), 
			col=c(rgb(1,0,0,0.5),rgb(0,1,0,0.5),rgb(0,0,1,0.5),rgb(1,0.5,0.5,0.5)), pch= c(1:4), lwd=2, cex= 0.6)	
		dev.off()
	}
	#### radiation intervention
	{
	i <- 2
	mn <- list()
	lb <- list()
	ub <- list()
	CompareList <- list()
	
	for (s in 1:4){
		CompareList[[s]] <- get(paste0("Net",n,"Sce",s,"Int",i,"Seed",st)) 
		x <- c(1:dim(CompareList[[s]])[2])
		mn[[s]] <- boxplot(CompareList[[s]])$stats[3,]
		lb[[s]] <- boxplot(CompareList[[s]])$stats[2,]
		ub[[s]] <- boxplot(CompareList[[s]])$stats[4,]
	}
		# plotting the graph
		pdf(file= paste0("Output-plots/Net",n,"Int",i,"Seed",st,".pdf"), height=10.5, width=15)	
		for (s in 1:4){
			x <- c(1:dim(CompareList[[s]])[2])
				if (s == 1){	
					plot(mn[[s]], ylab="Prevalence", xlab="Time", col=rgb(1,0,0,1), 
						main= paste0("Prevalence over time for 4 scenarios ","in network ",n," with an intervention in Radiation ", "and ", SeedType[st]) ,type="n")		 
				} 
				lines(mn[[s]], col= c(rgb(1,0,0,0.5),rgb(0,1,0,0.5),rgb(0,0,1,0.5),rgb(1,0.5,0.5,0.5))[s], type = 'o', pch= c(1:4)[s])	
			}
			legend(x = 40, y = 0.5 , legend = c("Scenario1", "Scenario 2", "Scenario 3", "Baseline"), 
			col=c(rgb(1,0,0,0.5),rgb(0,1,0,0.5),rgb(0,0,1,0.5),rgb(1,0.5,0.5,0.5)), pch= c(1:4), lwd=2, cex= 0.6)	
		dev.off()
	}
	#### transmission intervention
	{
	i <- 3
	mn <- list()
	lb <- list()
	ub <- list()
	CompareList <- list()
	
	for (s in 1:4){
		CompareList[[s]] <- get(paste0("Net",n,"Sce",s,"Int",i,"Seed",st)) 
		x <- c(1:dim(CompareList[[s]])[2])
		mn[[s]] <- boxplot(CompareList[[s]])$stats[3,]
		lb[[s]] <- boxplot(CompareList[[s]])$stats[2,]
		ub[[s]] <- boxplot(CompareList[[s]])$stats[4,]
	}
		# plotting the graph
		pdf(file= paste0("Output-plots/Net",n,"Int",i,"Seed",st,".pdf"), height=10.5, width=15)	
		for (s in 1:4){
			x <- c(1:dim(CompareList[[s]])[2])
				if (s == 1){	
					plot(mn[[s]], ylab="Prevalence", xlab="Time", col=rgb(1,0,0,1), 
						main= paste0("Prevalence over time for 4 scenarios ","in network ",n," with an intervention in Transmission ", "and ", SeedType[st]) ,type="n")		 
				} 
				lines(mn[[s]], col= c(rgb(1,0,0,0.5),rgb(0,1,0,0.5),rgb(0,0,1,0.5),rgb(1,0.5,0.5,0.5))[s], type = 'o', pch= c(1:4)[s])	
			}
			legend(x = 40, y = 0.5 , legend = c("Scenario1", "Scenario 2", "Scenario 3", "Baseline"), 
			col=c(rgb(1,0,0,0.5),rgb(0,1,0,0.5),rgb(0,0,1,0.5),rgb(1,0.5,0.5,0.5)), pch= c(1:4), lwd=2, cex= 0.6)	
		dev.off()
	}	
	#### reception intervention
	{
	i <- 4
	mn <- list()
	lb <- list()
	ub <- list()
	CompareList <- list()
	
	for (s in 1:4){
		CompareList[[s]] <- get(paste0("Net",n,"Sce",s,"Int",i,"Seed",st)) 
		x <- c(1:dim(CompareList[[s]])[2])
		mn[[s]] <- boxplot(CompareList[[s]])$stats[3,]
		lb[[s]] <- boxplot(CompareList[[s]])$stats[2,]
		ub[[s]] <- boxplot(CompareList[[s]])$stats[4,]
	}
		# plotting the graph
		pdf(file= paste0("Output-plots/Net",n,"Int",i,"Seed",st,".pdf"), height=10.5, width=15)
		for (s in 1:4){
			x <- c(1:dim(CompareList[[s]])[2])
				if (s == 1){	
					plot(mn[[s]], ylab="Prevalence", xlab="Time", col=rgb(1,0,0,1), 
						main= paste0("Prevalence over time for 4 scenarios ","in network ",n," with an intervention in Reception ", "and ", SeedType[st]) ,type="n")		 
				} 
				lines(mn[[s]], col= c(rgb(1,0,0,0.5),rgb(0,1,0,0.5),rgb(0,0,1,0.5),rgb(1,0.5,0.5,0.5))[s], type = 'o', pch= c(1:4)[s])	
			}
			legend(x = 40, y = 0.5 , legend = c("Scenario1", "Scenario 2", "Scenario 3", "Baseline"), 
			col=c(rgb(1,0,0,0.5),rgb(0,1,0,0.5),rgb(0,0,1,0.5),rgb(1,0.5,0.5,0.5)), pch= c(1:4), lwd=2, cex= 0.6)	
		dev.off()
	}
	
	
write.csv(dat, file = "Prevalence_data.csv")	
	
	
	
	
	
	
	
	
