# Supplementary material for: The Radiation-Transmission-Reception (RTR) model of propagation: Implications for the effectiveness of network interventions
Source: PLoS One. 2018 Dec 5;13(12):e0207865. doi: 10.1371/journal.pone.0207865 (PMC6281238; doi:10.1371/journal.pone.0207865)
Supplement: S7 File — (ZIP) [file pone.0207865.s007.zip › Prevalence_data.csv]

Network	Scenario	Intervention	Intervention Target	SeedType	Seedtype	Unperturbed prevalence	Ending Prevalence	Intervention Effect	Intervention Effect (%)	Difference in Intervention effect compared to the baseline (scenario 4)
1	4	Rad	1	1	Random	0.697	0.608	0.088	12.7%	100.0%
1	1	Rad	1	1	Random	0.697	0.541	0.156	22.4%	176.5%
1	2	Rad	1	1	Random	0.697	0.613	0.084	12.0%	94.6%
1	3	Rad	1	1	Random	0.697	0.640	0.057	8.2%	64.6%
1	4	Tra	2	1	Random	0.697	0.608	0.089	12.7%	100.0%
1	1	Tra	2	1	Random	0.697	0.613	0.084	12.0%	94.5%
1	2	Tra	2	1	Random	0.697	0.640	0.057	8.2%	64.3%
1	3	Tra	2	1	Random	0.697	0.541	0.156	22.4%	176.1%
1	4	Rec	3	1	Random	0.697	0.608	0.089	12.7%	100.0%
1	1	Rec	3	1	Random	0.697	0.640	0.057	8.1%	64.1%
1	2	Rec	3	1	Random	0.697	0.541	0.156	22.4%	175.9%
1	3	Rec	3	1	Random	0.697	0.613	0.084	12.0%	94.6%
1	4	None	4	1	Random	0.697	0.697	0.000	0.0%
1	1	None	4	1	Random	0.697	0.697	0.000	0.0%
1	2	None	4	1	Random	0.697	0.697	0.000	0.0%
1	3	None	4	1	Random	0.697	0.697	0.000	0.0%
2	4	Rad	1	1	Random	0.793	0.773	0.021	2.6%	100.0%
2	1	Rad	1	1	Random	0.793	0.754	0.039	5.0%	189.6%
2	2	Rad	1	1	Random	0.793	0.774	0.020	2.5%	95.2%
2	3	Rad	1	1	Random	0.793	0.780	0.013	1.6%	61.7%
2	4	Tra	2	1	Random	0.793	0.773	0.021	2.6%	100.0%
2	1	Tra	2	1	Random	0.793	0.774	0.020	2.5%	95.1%
2	2	Tra	2	1	Random	0.793	0.780	0.013	1.6%	63.1%
2	3	Tra	2	1	Random	0.793	0.754	0.039	5.0%	190.5%
2	4	Rec	3	1	Random	0.793	0.773	0.021	2.6%	100.0%
2	1	Rec	3	1	Random	0.793	0.780	0.013	1.6%	62.4%
2	2	Rec	3	1	Random	0.793	0.754	0.039	5.0%	190.0%
2	3	Rec	3	1	Random	0.793	0.774	0.019	2.5%	93.7%
2	4	None	4	1	Random	0.793	0.793	0.000	0.0%
2	1	None	4	1	Random	0.793	0.794	0.000	0.0%
2	2	None	4	1	Random	0.793	0.794	0.000	0.0%
2	3	None	4	1	Random	0.793	0.793	0.000	0.0%
3	4	Rad	1	1	Random	0.055	0.045	0.010	18.5%	100.0%
3	1	Rad	1	1	Random	0.055	0.038	0.017	30.5%	165.0%
3	2	Rad	1	1	Random	0.055	0.046	0.010	17.6%	94.9%
3	3	Rad	1	1	Random	0.055	0.048	0.007	12.3%	66.7%
3	4	Tra	2	1	Random	0.055	0.045	0.010	18.4%	100.0%
3	1	Tra	2	1	Random	0.055	0.046	0.010	17.5%	95.1%
3	2	Tra	2	1	Random	0.055	0.048	0.007	12.2%	66.4%
3	3	Tra	2	1	Random	0.055	0.038	0.017	30.5%	165.7%
3	4	Rec	3	1	Random	0.055	0.045	0.010	18.5%	100.0%
3	1	Rec	3	1	Random	0.055	0.048	0.007	12.2%	66.2%
3	2	Rec	3	1	Random	0.055	0.038	0.017	30.5%	165.2%
3	3	Rec	3	1	Random	0.055	0.046	0.010	17.6%	95.1%
3	4	None	4	1	Random	0.055	0.055	0.000	-0.2%	100.0%
3	1	None	4	1	Random	0.055	0.055	0.000	-0.2%	103.0%
3	2	None	4	1	Random	0.055	0.055	0.000	-0.2%	108.3%
3	3	None	4	1	Random	0.055	0.055	0.000	-0.2%	101.5%
1	4	Rad	1	2	Betweenness	0.697	0.608	0.088	12.7%	100.0%
1	1	Rad	1	2	Betweenness	0.697	0.541	0.156	22.4%	176.0%
1	2	Rad	1	2	Betweenness	0.697	0.613	0.083	12.0%	94.3%
1	3	Rad	1	2	Betweenness	0.697	0.640	0.057	8.2%	64.4%
1	4	Tra	2	2	Betweenness	0.697	0.608	0.088	12.7%	100.0%
1	1	Tra	2	2	Betweenness	0.697	0.613	0.084	12.0%	94.7%
1	2	Tra	2	2	Betweenness	0.697	0.640	0.057	8.2%	64.3%
1	3	Tra	2	2	Betweenness	0.697	0.541	0.156	22.4%	176.3%
1	4	Rec	3	2	Betweenness	0.697	0.608	0.088	12.7%	100.0%
1	1	Rec	3	2	Betweenness	0.697	0.640	0.057	8.2%	64.5%
1	2	Rec	3	2	Betweenness	0.697	0.541	0.156	22.4%	176.2%
1	3	Rec	3	2	Betweenness	0.697	0.613	0.084	12.0%	94.5%
1	4	None	4	2	Betweenness	0.697	0.697	0.000	0.0%
1	1	None	4	2	Betweenness	0.697	0.697	0.000	0.0%
1	2	None	4	2	Betweenness	0.697	0.697	0.000	0.0%
1	3	None	4	2	Betweenness	0.697	0.697	0.000	0.0%
2	4	Rad	1	2	Betweenness	0.793	0.773	0.021	2.6%	100.0%
2	1	Rad	1	2	Betweenness	0.793	0.754	0.040	5.0%	192.5%
2	2	Rad	1	2	Betweenness	0.793	0.774	0.020	2.5%	95.3%
2	3	Rad	1	2	Betweenness	0.793	0.780	0.013	1.6%	63.1%
2	4	Tra	2	2	Betweenness	0.794	0.772	0.021	2.7%	100.0%
2	1	Tra	2	2	Betweenness	0.793	0.774	0.020	2.5%	93.1%
2	2	Tra	2	2	Betweenness	0.793	0.780	0.013	1.6%	61.6%
2	3	Tra	2	2	Betweenness	0.793	0.754	0.040	5.0%	187.7%
2	4	Rec	3	2	Betweenness	0.794	0.773	0.021	2.6%	100.0%
2	1	Rec	3	2	Betweenness	0.793	0.781	0.013	1.6%	61.5%
2	2	Rec	3	2	Betweenness	0.793	0.754	0.040	5.0%	188.4%
2	3	Rec	3	2	Betweenness	0.793	0.774	0.020	2.5%	93.6%
2	4	None	4	2	Betweenness	0.793	0.794	0.000	0.0%	100.0%
2	1	None	4	2	Betweenness	0.793	0.794	0.000	0.0%	11.5%
2	2	None	4	2	Betweenness	0.793	0.794	0.000	0.0%	82.4%
2	3	None	4	2	Betweenness	0.793	0.793	0.000	0.0%	22.1%
3	4	Rad	1	2	Betweenness	0.055	0.045	0.010	18.6%	100.0%
3	1	Rad	1	2	Betweenness	0.055	0.038	0.017	30.6%	164.4%
3	2	Rad	1	2	Betweenness	0.055	0.046	0.010	17.7%	95.0%
3	3	Rad	1	2	Betweenness	0.055	0.048	0.007	12.4%	66.6%
3	4	Tra	2	2	Betweenness	0.055	0.045	0.010	18.6%	100.0%
3	1	Tra	2	2	Betweenness	0.055	0.046	0.010	17.7%	95.1%
3	2	Tra	2	2	Betweenness	0.055	0.048	0.007	12.4%	66.7%
3	3	Tra	2	2	Betweenness	0.055	0.038	0.017	30.6%	164.2%
3	4	Rec	3	2	Betweenness	0.055	0.045	0.010	18.6%	100.0%
3	1	Rec	3	2	Betweenness	0.055	0.048	0.007	12.4%	66.6%
3	2	Rec	3	2	Betweenness	0.055	0.038	0.017	30.6%	164.1%
3	3	Rec	3	2	Betweenness	0.055	0.046	0.010	17.7%	95.2%
3	4	None	4	2	Betweenness	0.055	0.055	0.000	0.0%
3	1	None	4	2	Betweenness	0.055	0.055	0.000	-0.1%
3	2	None	4	2	Betweenness	0.055	0.055	0.000	-0.1%
3	3	None	4	2	Betweenness	0.055	0.055	0.000	-0.1%
