# Supplementary material for: The Radiation-Transmission-Reception (RTR) model of propagation: Implications for the effectiveness of network interventions
Source: PLoS One. 2018 Dec 5;13(12):e0207865. doi: 10.1371/journal.pone.0207865 (PMC6281238; doi:10.1371/journal.pone.0207865)
Supplement: S7 File — (ZIP) [file pone.0207865.s007.zip › Propagation_function.r]

##############################################################################
# File description comment, including purpose of program, inputs, and outputs
##############################################################################
# This script simulates a propagation on a given network structure
# using three sub-process (radiation, transmission and reception)
# and returns the prevalence of such a process over time.
#
# It requires the input of a igrpah network object (G1) as input.
#  

##############################################################################   
# source() and library() statements
##############################################################################

Propagation <- function( 	network       = G1,
													radia.p       = 0.4,
													trans.p       = 0.6,
													recep.p       = 0.8,
													recov.p       = 0.2,
													int.time			= 25,
													int.size			= 0,
													int.target		= "radiation",
													duration      = 50,
													seed					=	"random",
													N             = vcount(network)
													) 
{  
	# make edgelist undirected
		if (is.directed(network)==FALSE) {network <- as.directed(network, mode = "mutual")}
		
	# set the propgation properties of all ties
		E(network)$rad.p <- radia.p # all ties are assumed to have similar radiation probabilities
		E(network)$tra.p <- trans.p # all ties are assumed to have similar transmission probabilities
		E(network)$rec.p <- recep.p # all ties are assumed to have similar reception probabilities
  
	# create required data structures
		output <- as.numeric(vector(length = duration))
		edgelist <- as.data.table(get.edgelist(network))
		
	# set the starting seed of the cascade
		V(network)$state <- 0
		if (seed == "random"){seed.actor <- sample(as.numeric(unlist(edgelist)),1)}else{seed.actor <- as.numeric(seed)}
		V(network)$state[seed.actor] <- 1
		rm(seed.actor)
		
	# prepare the edgelist of the network
		
		edgelist[, Prad:= E(network)$rad.p]
		edgelist[, Ptra:= E(network)$tra.p]
		edgelist[, Prec:= E(network)$rec.p]  
		
		edgelist[, V1:= as.numeric(V1)]
		edgelist[, V2:= as.numeric(V2)]
		setkey(edgelist,V1,V2)   
			
	for (t in 1:duration) {
		### apply interventions
			if (t ==  int.time + 1) {
				if (int.target == "radiation") {edgelist[, Prad:= Prad - int.size]}
				if (int.target == "transmission") {edgelist[, Ptra:= Ptra - int.size]}
				if (int.target == "reception") {edgelist[, Prec:= Prec - int.size]}
			}
			
		### update the network state
			edgelist2 <- copy(edgelist)
			edgelist2[ ,S1:=V(network)[V1]$state]
			edgelist2[ ,S2:=V(network)[V2]$state]
			edgelist2 <- edgelist2[(S1 == 1 & S2 == 0)]
			
		### The Radiation sub-process
			if(dim(edgelist2)[1]!=0){
			edgelist2[,rad := edgelist2[,rbinom(1,1, Prad), by = seq_len(nrow(edgelist2))][[2]]]
			edgelist2 <- edgelist2[(rad == 1 )]
			}
			
		### The Transmission sub-process
			if(dim(edgelist2)[1]!=0){
				edgelist2[,tra := edgelist2[,rbinom(1,1, Ptra), by = seq_len(nrow(edgelist2))][[2]]]
				edgelist2 <- edgelist2[(tra == 1 )]
			}
		### The Reception sub-process
			if(dim(edgelist2)[1]!=0){
				edgelist2[,rec := edgelist2[,rbinom(1,1, Prec), by = seq_len(nrow(edgelist2))][[2]]]
				edgelist2 <- edgelist2[(rec == 1 )]
			}
		### The recovery process
			not.recovered <- rbinom(sum(V(network)$state),1,(1-recov.p))
			V(network)$state[which(V(network)$state == 1)] <- not.recovered
			rm(not.recovered)
		
		### Find newly infected
			if(dim(edgelist2)[1]!=0){
				receivers <- edgelist2[[2]]
				V(network)$state[receivers] <- 1
				rm(receivers)
			}
		
		### calculate prevalence
			output[t] <- sum(V(network)$state)/N
			rm(edgelist2)
	}
output	
}
